# Supplementary material for: Identification of Novel mRNA Isoforms Associated with Acute Heat Stress Response Using RNA Sequencing Data in Sprague Dawley Rats
Source: Biology (Basel). 2022 Nov 29;11(12):1740. doi: 10.3390/biology11121740 (PMC9774719; doi:10.3390/biology11121740)
Supplement: Supplementary file 1 [file biology-11-01740-s001.zip]

Archive with 10 entries (10 files):
- Table S2_Blood_all_transcripts.xlsx
- Table S3_Liver_known transcripts.xlsx
- Table S4_Adrenal_known transcripts.xlsx
- Table S5_Liver_novel_annotated.xlsx
- Table S6_Adrenal_novel_annotated.xlsx
- Table S7 GO analysis of all genes annotated by known transcripts and novel transcripts.xlsx
- Table S8 KEGG analysis of all genes annotated by known transcripts and novel transcripts.xlsx
- Table S9_all DEIDEGs.xlsx
- Figure S1.pdf
- Table S1 Mapping summary.xlsx
